# Supplementary material for: Atomic-Scale Insights into Surface Reconstruction and Dissolution of Hematite: The Formation of Water Cages and Protonation Effects
Source: Molecules. 2026 Feb 22;31(4):748. doi: 10.3390/molecules31040748 (PMC12942766; doi:10.3390/molecules31040748)
Supplement: Supplementary file 1 [file molecules-31-00748-s001.zip]

Archive with 1 entries (1 files):
- molecules-4108737-supplementary.pdf
